# Supplementary material for: An international meta-analysis confirms the association of BNC2 with adolescent idiopathic scoliosis
Source: Sci Rep. 2018 Mar 16;8:4730. doi: 10.1038/s41598-018-22552-x (PMC5856832; doi:10.1038/s41598-018-22552-x)
Supplement: Supplementary file 1 — Supplementary Info File 1 [file 41598_2018_22552_MOESM1_ESM.xlsx]

## Sheet: Supplementary data 1
	Supplementary data 1. Genotype data of rs3904778 used for the meta-analysis in the 6 studies
	Population	Study	Case				Cotrol
			1/1	1/2	2/2		1/1	1/2	2/2
	Japanese	Japanese 2	216	478	261		641	1727	1179
	Chinese	Nanjing	223	643	402		161	580	432
		Guangzhou	90	287	282		113	496	454
		Hong Kong	29	81	73		30	120	144
		Beijing	113	213	154		138	408	315
	Caucasian	Scandinavia	1113	547	72		1093	610	85
	1: risk allele, 2: non-risk allele

## Sheet: Supplementary data 2
	Supplementary data 2. Genotype data of rs3904778 in female used for the meta-analysis
	Population	Study	Case				Cotrol
			1/1	1/2	2/2		1/1	1/2	2/2
	Japanese	Japanese 2	208	446	251		549	1514	1072
	Chinese	Guangzhou	77	241	243		70	283	241
		Hong Kong	23	69	60		22	77	93
	Caucasian	Scandinavia	951	474	60		1093	610	85
	1: risk allele, 2: non-risk allele

## Sheet: Supplemantary table 1
	Supplementary table 1. The imputation data of rs3904778 in Japanese 1 and USA populations used for the meta-analysis
	Population	Study	Number of samples			Risk allele frequency		P value	Odds ratio	Standard error	Effect
			Case	Control		Case	Control		(95% CI)
	Japanese	Japanese 1	2109	11140		0.459	0.414	2.10 × 10-7	1.20 (1.12-1.28)	0.0352	0.18232
		Japanese 1, female	2004	4757		0.46	0.426	3.75 × 10-5	1.18 (1.09-1.27)	0.0392391	0.161762
		Japanese 1, male	105	6383		0.447	0.4052	2.42 × 10-1	1.19 (0.89-1.58)	0.146	0.170789
	Caucasian	USA	1360	7952		0.8058	0.7803	5.71 × 10-3	1.19 (1.05-1.34)	0.063	0.172
		USA, female	1159	4826		0.807	0.7801	5.50 × 10-3	1.21 (1.06-1.38)	0.069	0.19
		USA, male	201	3124		0.798	0.78	5.96 × 10-1	1.08 (0.81-1.45)	0.15	0.079
	CI: confident interval
