# Supplementary material for: An international meta-analysis confirms the association of BNC2 with adolescent idiopathic scoliosis
Source: Sci Rep. 2018 Mar 16;8:4730. doi: 10.1038/s41598-018-22552-x (PMC5856832; doi:10.1038/s41598-018-22552-x)
Supplement: Supplementary file 2 — Supplementary Info File 2 [file 41598_2018_22552_MOESM2_ESM.xlsx]

## Sheet: Supplementary table 2
	Supplementary table 2. Genotyping data of rs3904778 used for the meta-amalysis
	Population	Study	Case				Cotrol
			1/1	1/2	2/2		1/1	1/2	2/2
	Japanese	Japanese 2	216	478	261		641	1727	1179
		Japanese 2, male	8	32	10		92	213	107
		Japanese 2, female	208	446	251		549	1514	1072
	Chinese	Nanjing	223	643	402		161	580	432
		Guangzhou	90	287	282		113	496	454
		Guangzhou, male	13	46	39		43	213	213
		Guangzhou, female	77	241	243		70	283	241
		Hong Kong	29	81	73		30	120	144
		Hong Kong, male	6	12	13		8	43	51
		Hong Kong, female	23	69	60		22	77	93
		Beijing	113	213	154		138	408	315
	Caucasian	Scandinavia	1113	547	72		1093	610	85
		Scandinavia, female	951	474	60		1093	610	85
	1: risk allele, 2: non-risk allele.
			402	432
			643	580
			223	161
